# Supplementary material for: Efficacy and Safety of Sofosbuvir/Velpatasvir Plus Ribavirin in Patients with Hepatitis C Virus-Related Decompensated Cirrhosis
Source: Viruses. 2023 Sep 29;15(10):2026. doi: 10.3390/v15102026 (PMC10611233; doi:10.3390/v15102026)
Supplement: Supplementary file 1 [file viruses-15-02026-s001.zip]

Archive with 1 entries (1 files):
- viruses-2552454-supplementary.pdf
